# Supplementary material for: Liver regeneration therapy through the hepatic artery-infusion of cultured bone marrow cells in a canine liver fibrosis model
Source: PLoS One. 2019 Jan 23;14(1):e0210588. doi: 10.1371/journal.pone.0210588 (PMC6343920; doi:10.1371/journal.pone.0210588)
Supplement: S1 Table — (Upper table) Fibrosis level (%) is the mean of the levels of Sirius red stained area in liver biopsied section. (Lower table) ΔFibrosis level (%) was calculated using the formula; Δfibrosis level (%) = fibrosis level (%) at 4W, 8W, or 12W − fibrosis level (%) at 0W. Control group (n = 10, 10, 4, 4), Vein group (n = 8, 8, 4, 4), Artery group (n = 4, 4, 4, 4). W, week; SD, the standard deviation of the mean. (XLSX) [file pone.0210588.s001.xlsx]

## Sheet: Sheet1
Fibrosis level
		Mean				SD
		0W	4W	8W	12W	0W	4W	8W	12W
	Cotrol group(n=10,10,4,4）	11.3	12.4	12.7	12.9	3.86277	4.28307	2.61789	2.79285
	Vein group(n=8,8,4,4)	9.2	7.2	6.4	6.9	2.71283	3.51922	2.68588	2.6804
	Artery group(n=4,4,4,4)	11	7.2	6.8	6.9	2.54738	1.19453	1.31498	1.02438
ΔFibrosis level
		Mean			SD
		4W	8W	12W	4W	8W	12W
	Cotrol group(n=10,4,4）	0.87	3.31	3.51	0.990466	1.73319	2.00349
	Vein group(n=8,4,4)	-2.52	-2.17	-1.59	1.0994	1.02308	1.33032
	Artery group(n=4,4,4)	-3.83	-4.25	-4.15	3.02063	3.23574	2.84072
