# Supplementary material for: Liver regeneration therapy through the hepatic artery-infusion of cultured bone marrow cells in a canine liver fibrosis model
Source: PLoS One. 2019 Jan 23;14(1):e0210588. doi: 10.1371/journal.pone.0210588 (PMC6343920; doi:10.1371/journal.pone.0210588)
Supplement: S2 Table — (Upper table) the mean and SD of ICG t1/2 (min). (Lower table) the mean and SD of ΔICG t1/2 (min). ΔICG t1/2 (min) was calculated using the formula; ΔICG t1/2 (min) = ICG t1/2 (min) at 4W, 8W, or 12W –ICG t1/2 (min) at 0W. Control group (n = 10, 10, 4, 4), Vein group (n = 8, 8, 4, 4), Artery group (n = 4, 4, 4, 4). W, week; SD, the standard deviation of the mean. (XLSX) [file pone.0210588.s002.xlsx]

## Sheet: Sheet1
ICG t1/2
		Mean				SD
		0W	4W	8W	12W	0W	4W	8W	12W
	Cotrol group(n=10,10,4,4）	17.7	20.8	20.7	23.5	3.36526	6.25076	4.05942	5.01199
	Vein group(n=8,8,4,4)	13.4	12.2	14.3	13.7	2.30944	2.03047	1.095	1.6452
	Artery group(n=4,4,4,4)	16.1	13.4	12.3	11.9	2.27211	0.770281	3.30694	1.73469
ΔICG t1/2		Mean			SD
		4W	8W	12W	4W	8W	12W
	Cotrol group(n=10,4,4）	1.7	1.6	2.27	1.4148	1.51658	3.78197
	Vein group(n=8,4,4)	-1.18	0.39	0.35	0.677706	2.38523	2.71477
	Artery group(n=4,4,4)	-2.63	-3.78	-4.18	1.74619	1.67407	1.73469
