# Supplementary material for: Liver regeneration therapy through the hepatic artery-infusion of cultured bone marrow cells in a canine liver fibrosis model
Source: PLoS One. 2019 Jan 23;14(1):e0210588. doi: 10.1371/journal.pone.0210588 (PMC6343920; doi:10.1371/journal.pone.0210588)
Supplement: S3 Table — Alb, albumin; AST, aspartate aminotransferase; ALT, alanine aminotransferase; LDH, lactate dehydrogenase; PT, prothrombin time; AT3, antithrombin 3. Data are expressed as mean ± standard deviation (SD). Control group (n = 10, 10, 4, 4), Vein group (n = 8, 8, 4, 4), Artery group (n = 4, 4, 4, 4). W, week; C-1~C-10, each canine in Control group; V-1~V-8, each canine in Vein group, A-1~A-4, each canine in Artery group. (XLSX) [file pone.0210588.s003.xlsx]

## Sheet: Sheet1
	Cotrol group(n=10,10,4,4）				Vein group(n=8,8,4,4)				Artery group(n=4,4,4,4)
	0W	4W	8W	12W	0W	4W	8W	12W	0W	4W	8W	12W
Alb(g/dL)	2.5±0.3	2.3±0.3	2.4±0.2	2.4±0.3	2.7±0.2	2.8±0.2	2.7±0.2	2.5±0.1	2.5±0.1	2.6±0.1	2.5±0.1	2.6±0.1
AST(U/L)	60.2±31.5	85.1±39.9	81.7±83.8	70.3±39.9	59.5±36.3	50.1±21.9	60.1±31.5	42.3±14.5	83.0±53.8	54.0±20.6	51.5±28.3	35.0±5.6
ALT(U/L)	662.1±663.4	850.2±498.8	619.0±717.2	506.8±232.3	374.8±520.1	327.6±382.4	472.8±572.5	232.5±274.9	689.5±728.8	649.8±583.1	506.8±615.5	221.5±144.8
LDH(U/L)	163.3±100.2	169.4±66.1	96.8±23.4	89.5±24.5	146.5±21.1	153.8±73.6	168.5±75.8	174.8±79.9	146.0±41.8	117.8±26.3	130.0±46.2	118.8±45.3
PT(sec)	9.5±1.8	8.9±1.2	9.3±2.4	9.7±2.5	7.4±0.7	7.3±0.9	7.1±0.8	6.7±0.5	9.7±3.1	8.3±1.0	8.3±1.0	8.0±1.0
AT3(%)	102.3±21.0	97.9±14.8	97.3±25.8	94.8±30.4	112.1±11.7	116.5±11.4	113.3±17.7	108.0±9.9	99.0±15.3	106.5±12.9	108.3±9.1	113.8±7.8
Cotrol group(n=10,10,4,4）						Vein group(n=8,8,4,4)						Artery group(n=4,4,4,4)
Alb						Alb						Alb
	0W	4W	8W	12W			0W	4W	8W	12W			0W	4W	8W	12W
C-1	2.5	2.6	2.6	2.7		V-1	2.7	2.7	2.5	2.5		A-1	2.6	2.7	2.5	2.5
C-2	2.4	2.5	2.3	2		V-2	2.8	2.8	2.6	2.6		A-2	2.6	2.6	2.5	2.6
C-3	2.5	2.6	2.4	2.4		V-3	3.1	3.1	2.9	2.5		A-3	2.4	2.4	2.5	2.5
C-4	2.5	2.4	2.4	2.4		V-4	2.7	2.8	2.6	2.4		A-4	2.5	2.5	2.6	2.6
C-5	2.5	2.5				V-5	2.7	2.6
C-6	2.1	2.1				V-6	2.6	2.6				ALT
C-7	2.8	2.5				V-7	2.7	2.8					0W	4W	8W	12W
C-8	2	2				V-8	2.6	2.7				A-1	1634	417	284	313
C-9	2.8	2										A-2	892	1469	1425	373
C-10	2.4	1.9				ALT						A-3	151	604	191	132
							0W	4W	8W	12W		A-4	81	109	127	68
ALT						V-1	30	27	44	36
	0W	4W	8W	12W		V-2	50	74	79	43		AST
C-1	219	714	135	224		V-3	127	79	81	62			0W	4W	8W	12W
C-2	399	654	1348	793		V-4	27	29	36	28		A-1	150	38	38	31
C-3	292	935	407	501		V-5	44	45				A-2	102	84	94	42
C-4	253	1971	587	509		V-6	103	74				A-3	48	50	36	37
C-5	643	629				V-7	37	35				A-4	32	44	38	30
C-6	816	637				V-8	58	38
C-7	64	58										LDH
C-8	254	795				AST							0W	4W	8W	12W
C-9	2021	1289					0W	4W	8W	12W		A-1	131	152	112	83
C-10	1660	820				V-1	58	77	447	173		A-2	195	116	95	77
						V-2	637	1166	1083	637		A-3	161	88	186	149
AST						V-3	127	79	104	62		A-4	97	115	127	166
	0W	4W	8W	12W		V-4	108	125	257	58
C-1	34	73	35	48		V-5	212	302				PT
C-2	40	48	185	130		V-6	1553	601					0W	4W	8W	12W
C-3	32	78	42	53		V-7	204	81				A-1	14.2	9.6	9.4	9.2
C-4	31	144	65	50		V-8	99	190				A-2	8.1	7.5	7.8	7.4
C-5	91	93										A-3	8.8	8.6	8.4	8.2
C-6	91	68				LDH						A-4	7.6	7.4	7.4	7.2
C-7	35	34					0W	4W	8W	12W
C-8	108	153				V-1	146	69	125	193		AT3
C-9	80	75				V-2	159	207	84	58			0W	4W	8W	12W
C-10	60	85				V-3	164	223	236	237		A-1	79	108	117	115
						V-4	117	116	229	211		A-2	98	123	97	123
LDH						V-5	128	148				A-3	103	92	114	113
	0W	4W	8W	12W		V-6	145	158				A-4	116	103	105	104
C-1	56	131	65	76		V-7	165	170
C-2	371	297	114	107		V-8	148	139
C-3	176	155	93	113
C-4	99	85	115	62		PT
C-5	166	186					0W	4W	8W	12W
C-6	160	149				V-1	6.1	6.1	6.6	6.3
C-7	164	173				V-2	7.5	7.7	8.2	7.3
C-8	159	150				V-3	6.9	6.4	6.4	6.4
C-9	129	172				V-4	7.5	7.4	7.3	6.8
C-10	153	196				V-5	7.3	7
						V-6	7.7	7.7
PT						V-7	7.4	7.1
	0W	4W	8W	12W		V-8	8.4	8.9
C-1	7.5	7.5	7.1	7.1
C-2	8.8	8.2	11.8	13.1		AT3
C-3	8.9	8.8	8.7	8.8			0W	4W	8W	12W
C-4	9.8	10.4	9.7	9.8		V-1	113	121	119	112
C-5	8.7	8.5				V-2	119	102	94	98
C-6	12.7	10				V-3	110	124	127	120
C-7	7.1	7.2				V-4	99	116	113	102
C-8	10.5	10.6				V-5	103	101
C-9	9.1	8.1				V-6	100	123
C-10	11.8	9.2				V-7	120	111
						V-8	133	134
AT3
	0W	4W	8W	12W
C-1	107	97	111	118
C-2	124	122	61	52
C-3	114	96	101	94
C-4	129	98	116	115
C-5	86	96
C-6	85	80
C-7	120	119
C-8	105	91
C-9	91	105
C-10	62	75
